# Supplementary material for: Anti-Helicobacter pylori Activity of a Lactobacillus sp. PW-7 Exopolysaccharide
Source: Foods. 2021 Oct 14;10(10):2453. doi: 10.3390/foods10102453 (PMC8535340; doi:10.3390/foods10102453)
Supplement: Supplementary file 1 [file foods-10-02453-s001.zip]

Archive with 1 entries (1 files):
- foods-1380161-supplementary.pdf
